# Supplementary material for: Bioprospecting of a Metschnikowia pulcherrima Indigenous Strain for Chasselas Winemaking in 2022 Vintage
Source: Foods. 2023 Dec 14;12(24):4485. doi: 10.3390/foods12244485 (PMC10742927; doi:10.3390/foods12244485)
Supplement: Supplementary file 1 [file foods-12-04485-s001.zip]

Archive with 1 entries (1 files):
- foods-2730039-supplementary.pdf
